# Supplementary material for: Antimicrobial Use on 36 Beef Feedlots in Western Canada: 2008–2012
Source: Front Vet Sci. 2019 Oct 17;6:329. doi: 10.3389/fvets.2019.00329 (PMC6811515; doi:10.3389/fvets.2019.00329)
Supplement: Supplementary file 1 [file Table_1.XLSX]

## Sheet: Individually Dosed
Individually Dosed AMD
AM Class	AM	Duration of effect	Route	Concentration	Administered dose (mg/kg)	ADDkg (mg/kg/day)	nADD per administration
Beta-lactam	Ceftiofur hydrochloride	1	Intramuscular	50 mg/ml	1.1	1.1	1
Beta-lactam	Ceftiofur sodium	1	Intramuscular	50 mg/ml	1.1	1.1	1
Beta-lactam	Ceftiofur crystalline free acid	3	Base of Ear	200 mg/ml	6.6	2.2	3
Beta-lactam	Procaine Penicillin	3	Subcutaneous	300 mg/ml	20	6.66667	3
Fluoroquinolone	Enrofloxacin	3	Subcutaneous	100 mg/ml	7.7	2.56667	3
Fluoroquinolone	Danofloxacin	2	Subcutaneous	180 mg/ml	6	3	2
Macrolide	Tylosin tartrate (with hormonal implant)		Ear	29 mg/unit			0.0036*
Macrolide	Tulathromycin	3	Subcutaneous	100 mg/ml	2.5	0.833333	3
Macrolide	Tilmicosin	3	Subcutaneous	300 mg/ml	10	3.33333	3
Macrolide	Gamithromycin	3	Subcutaneous	150 mg/ml	6	2	3
Macrolide	Tildipirosin	3	Subcutaneous	180 mg/ml	4	1.33333	3
Phenicol	Florfenicol	3	Subcutaneous	300 mg/ml	40	13.3333	3
Tetracycline	Oxytetracycline	2	Intramuscular/Subcutaneous	200 mg/ml	20	10	2
Tetracycline	Oxytetracycline	3	Intramuscular	300 mg/ml	30	10	3
Tetracycline	Oxytetracycline	1	Intramuscular/Intravenous	100 mg/ml	6.67	6.67	1
Sulfonamide	Sulfamethazine	3	Oral Bolus	32.1g/unit	353.84	117.947	3
Sulfonamide	Sulfacetamide, sulfabenzamide, and sulfaquinoxaline	1	Oral Bolus	4.212 g/unit	46.8	46.8	1
Sulfonamide	Sulfacetamide, sulfabenzamide, and sulfaquinoxaline	1	Oral Bolus	1.5791 g/unit	46.43	46.43	1
Sulfonamide	Sulfanilamide, sulfathiazole, and sulfamethazine	1	Oral Bolus	15.6 g/unit	195.01	195.01	1
Potentiated Sulfonamide	Sulfadoxine	1	Intramuscular	200 mg/ml	13.33	13.33	1
	Trimethoprim	1	Intramuscular	40 mg/ml	2.67	2.67	1
*Normalized to parenteral label dosage of tylosin for BRD, foot rot, calf diphtheria, and metritis of 17.6 mg/kg for 450 kg animal

## Sheet: In Feed
In Feed AMD
AM Class	AM	Duration of effect (days)	Route	Administered dose (mg/head/day)	Administered dose (mg/kg dry matter)*	ADD (mg/animal/day)	nADD per administration
Tetracycline	Chlortetracycline	1	In Feed		35	315	0.0572727
Tetracycline	Chlortetracycline	1	In Feed	1000		1000	0.181818
Tetracycline	Chlortetracycline	1	In Feed	4000		4000	0.727273
Tetracycline	Chlortetracycline	1	In Feed	5000		5000	0.909091
Tetracycline	Chlortetracycline	1	In Feed	5500		5500	1
Tetracycline	Chlortetracycline	1	In Feed	6000		6000	1.09091
Tetracycline	Chlortetracycline	1	In Feed	7000		7000	1.27273
Tetracycline	Oxytetracycline	1	In Feed		11	99	0.033
Tetracycline	Oxytetracycline	1	In Feed	1000		1000	0.333333
Tetracycline	Oxytetracycline	1	In Feed	2000		2000	0.666667
Tetracycline	Oxytetracycline	1	In Feed	3000		3000	1
Macrolide	Tylosin	1	In Feed		11	99	0.01#
Ionophore	Monensin	1	In Feed		22	198	0.458333
Ionophore	Monensin	1	In Feed		25	225	0.520833
Ionophore	Monensin	1	In Feed		27	243	0.5625
Ionophore	Monensin	1	In Feed		36.7	330.3	0.764583
Ionophore	Monensin	1	In Feed		48	432	1
Ionophore	Laidlomycin	1	In Feed		11	99	1
Ionophore	Lasalocid	1	In Feed		36	324	1
*Assume 9 kg of dry matter intake per animal daily for normalization purposes
#Normalized to parenteral label dosage of tylosin for BRD, foot rot, calf diphtheria, and metritis of 17.6 mg/kg for 450 kg animal
